# Supplementary material for: Impact of rising temperatures on the biomass of humid old-growth forests of the world
Source: Carbon Balance Manag. 2021 Oct 12;16:31. doi: 10.1186/s13021-021-00194-3 (PMC8513374; doi:10.1186/s13021-021-00194-3)
Supplement: Supplementary file 1 — Additional file 1. Sensitivity of results relative parameters, parameter bounds and data selection criteria. [file 13021_2021_194_MOESM1_ESM.xlsx]

## Sheet: SensitivityAnalysis
	Current mean GPP (kg m-2 yr-1)	Future mean GPP (kg m-2 yr-1)	Current mean MCB (yr-1)	Future mean MCB (yr-1)	Current mean AGB (kg m-2)	Future mean AGB (kg m-2)	Mean AGB change (kg m-2)	Change described with notation of: Larjavaara M, Muller-Landau HC (2012) Temperature explains global variation in biomass among humid old-growth forests. Global Ecology and Biogeography 21: 998-1006 Larjavaara M, Muller-Landau HC (2013) Corrigendum on: Temperature explains global variation in biomass among humid old-growth forests (vol 21, pg 998, 2012). Global Ecology and Biogeography 22: 772-772
North boreal	0.70474	0.924451	0.111387	0.138087	10.0582	11.5852	1.51918	Regular for reference (same as in Table 1)
North temperate	1.58266	1.72906	0.180468	0.217968	22.357	18.3302	-4.02679	Regular for reference (same as in Table 1)
Tropics	3.21427	2.94826	0.306253	0.354601	37.6735	22.1757	-15.4978	Regular for reference (same as in Table 1)
South	2.32774	2.4168	0.208429	0.235497	41.6575	35.1508	-6.50668	Regular for reference (same as in Table 1)
World	2.12737	2.11295	0.220354	0.259509	27.3668	19.5509	-7.82198	Regular for reference (same as in Table 1)
North boreal	0.710086	0.920977	0.111387	0.138087	10.2579	11.4883	1.22243	Temperature peaks 3 hours after solar noon
North temperate	1.572	1.69672	0.180468	0.217968	22.1571	17.6908	-4.46624	Temperature peaks 3 hours after solar noon
Tropics	3.07642	2.76457	0.306253	0.354601	34.0658	19.2412	-14.8246	Temperature peaks 3 hours after solar noon
South	2.30595	2.36965	0.208429	0.235497	41.0103	33.9248	-7.08552	Temperature peaks 3 hours after solar noon
World	2.06603	2.02226	0.220354	0.259509	25.7935	18.0265	-7.77258	Temperature peaks 3 hours after solar noon
North boreal	0.730152	0.919567	0.111387	0.138087	10.9277	11.4709	0.536255	Exponent 2 (for: T - Tmin) in Eq. 1 changed to 1.5
North temperate	1.54963	1.70097	0.180468	0.217968	21.3588	17.4092	-3.9496	Exponent 2 (for: T - Tmin) in Eq. 1 changed to 1.5
Tropics	3.06025	2.97958	0.306253	0.354601	33.0089	21.9213	-11.0876	Exponent 2 (for: T - Tmin) in Eq. 1 changed to 1.5
South	2.2363	2.3296	0.208429	0.235497	38.1934	32.2686	-5.92473	Exponent 2 (for: T - Tmin) in Eq. 1 changed to 1.5
World	2.05235	2.11109	0.220354	0.259509	25.0737	18.9601	-6.1187	Exponent 2 (for: T - Tmin) in Eq. 1 changed to 1.5
North boreal	0.71538	0.925084	0.111387	0.138087	10.4277	11.6225	1.18693	Exponent 1 (for: Tmax - T) in Eq. 1 changed to 1.25
North temperate	1.56409	1.69679	0.180468	0.217968	21.8792	17.595	-4.28429	Exponent 1 (for: Tmax - T) in Eq. 1 changed to 1.25
Tropics	3.07749	2.82797	0.306253	0.354601	33.9682	20.0044	-13.9637	Exponent 1 (for: Tmax - T) in Eq. 1 changed to 1.25
South	2.28997	2.36289	0.208429	0.235497	40.346	33.6303	-6.71569	Exponent 1 (for: Tmax - T) in Eq. 1 changed to 1.25
World	2.06419	2.04936	0.220354	0.259509	25.6624	18.3279	-7.34002	Exponent 1 (for: Tmax - T) in Eq. 1 changed to 1.25
North boreal	0.738789	0.926652	0.111387	0.138087	11.2268	11.6838	0.450087	Lower bound for Tmin -10
North temperate	1.5549	1.70247	0.180468	0.217968	21.5528	17.4943	-4.05856	Lower bound for Tmin -10
Tropics	3.07466	2.97141	0.306253	0.354601	33.3877	21.85	-11.5377	Lower bound for Tmin -10
South	2.23527	2.32855	0.208429	0.235497	38.0594	32.163	-5.89638	Lower bound for Tmin -10
World	2.06178	2.10956	0.220354	0.259509	25.3474	18.9948	-6.35763	Lower bound for Tmin -10
North boreal	0.711699	0.927247	0.111387	0.138087	10.3039	11.6831	1.37127	Lower bound for Tmax 35
North temperate	1.56947	1.6923	0.180468	0.217968	22.0701	17.6354	-4.43468	Lower bound for Tmax 35
Tropics	3.0974	2.76373	0.306253	0.354601	34.6717	19.3194	-15.3523	Lower bound for Tmax 35
South	2.30615	2.37139	0.208429	0.235497	40.9843	34.0043	-6.97998	Lower bound for Tmax 35
World	2.07441	2.02199	0.220354	0.259509	26.0293	18.0885	-7.94648	Lower bound for Tmax 35
North boreal	0.680879	0.915092	0.111387	0.138087	9.24742	11.272	2.01701	Lower bound for Tmax 45
North temperate	1.62893	1.85777	0.180468	0.217968	23.5034	21.0554	-2.44803	Lower bound for Tmax 45
Tropics	3.62046	3.5899	0.306253	0.354601	49.5087	34.3987	-15.1099	Lower bound for Tmax 45
South	2.40337	2.57499	0.208429	0.235497	44.2597	39.626	-4.63363	Lower bound for Tmax 45
World	2.31168	2.42963	0.220354	0.259509	32.6751	25.7287	-6.95402	Lower bound for Tmax 45
North boreal	0.735836	0.970079	0.111387	0.138087	11.1545	12.9725	1.80937	Upper bound for parameter m 0.03
North temperate	1.59975	1.7602	0.180468	0.217968	22.9675	19.1852	-3.78225	Upper bound for parameter m 0.03
Tropics	3.02601	2.78097	0.306253	0.354601	32.4036	19.1607	-13.2429	Upper bound for parameter m 0.03
South	2.25243	2.34351	0.208429	0.235497	38.2949	32.4583	-5.83657	Upper bound for parameter m 0.03
World	2.05555	2.05742	0.220354	0.259509	25.3675	18.6755	-6.69746	Upper bound for parameter m 0.03
North boreal	0.70474	0.924451	0.106648	0.134744	11.1201	12.2782	1.14988	Lower bound for h 1.75
North temperate	1.58266	1.72906	0.180892	0.222175	22.4526	17.8083	-4.64427	Lower bound for h 1.75
Tropics	3.21427	2.94826	0.322588	0.378443	33.4303	19.1569	-14.2735	Lower bound for h 1.75
South	2.32774	2.4168	0.211904	0.242096	40.3385	33.4343	-6.90413	Lower bound for h 1.75
World	2.12737	2.11295	0.226551	0.27051	25.7588	18.1643	-7.6	Lower bound for h 1.75
North boreal	0.70474	0.924451	0.282888	0.340111	5.09378	6.85268	1.75358	Lower bound for b 0.2
North temperate	1.58266	1.72906	0.441681	0.515093	20.2129	16.1698	-4.04313	Lower bound for b 0.2
Tropics	3.21427	2.94826	0.780215	0.87683	40.2076	19.5823	-20.6252	Lower bound for b 0.2
South	2.32774	2.4168	0.538488	0.593024	45.9718	37.1047	-8.86708	Lower bound for b 0.2
World	2.12737	2.11295	0.5561	0.634738	26.9858	16.917	-10.0755	Lower bound for b 0.2
North boreal	0.70474	0.924451	0.0325711	0.0408636	16.3143	17.7818	1.45825	Lower bound for b 0.6
North temperate	1.58266	1.72906	0.0543149	0.0662965	27.0836	23.383	-3.70057	Lower bound for b 0.6
Tropics	3.21427	2.94826	0.0951121	0.111038	36.3813	24.9026	-11.4787	Lower bound for b 0.6
South	2.32774	2.4168	0.0633004	0.0720211	40.2758	35.6471	-4.62864	Lower bound for b 0.6
World	2.12737	2.11295	0.0673865	0.0800518	29.5155	23.5891	-5.93169	Lower bound for b 0.6
North boreal	0.70474	0.924451	0.109539	0.134456	10.5054	12.3394	1.82574	Upper bound for parameter k: 0.03
North temperate	1.58266	1.72906	0.17572	0.209806	23.7125	19.9294	-3.78307	Upper bound for parameter k: 0.03
Tropics	3.21427	2.94826	0.304373	0.348938	38.0333	22.8644	-15.1689	Upper bound for parameter k: 0.03
South	2.32774	2.4168	0.207255	0.232186	42.011	35.9721	-6.03892	Upper bound for parameter k: 0.03
World	2.12737	2.11295	0.217643	0.253654	28.0503	20.5411	-7.51541	Upper bound for parameter k: 0.03
North boreal	0.70474	0.924451	0.112624	0.140664	9.7997	11.129	1.32173	Upper bound for parameter k: 0.07
North temperate	1.58266	1.72906	0.183413	0.223504	21.6434	17.4006	-4.24279	Upper bound for parameter k: 0.07
Tropics	3.21427	2.94826	0.303719	0.354449	38.6575	22.3804	-16.2771	Upper bound for parameter k: 0.07
South	2.32774	2.4168	0.2076	0.236138	42.3348	35.3199	-7.01494	Upper bound for parameter k: 0.07
World	2.12737	2.11295	0.220405	0.261729	27.5477	19.2653	-8.28853	Upper bound for parameter k: 0.07
North boreal	0.70474	0.924451	0.115243	0.139625	8.34707	10.083	1.72913	Only uncertainty class 1 for TMC included
North temperate	1.58266	1.72906	0.176679	0.209138	20.509	17.5547	-2.95427	Only uncertainty class 1 for TMC included
Tropics	3.21427	2.94826	0.281824	0.321245	39.4668	24.2605	-15.2063	Only uncertainty class 1 for TMC included
South	2.32774	2.4168	0.200312	0.223355	39.3363	34.057	-5.27921	Only uncertainty class 1 for TMC included
World	2.12737	2.11295	0.209254	0.242372	27.0474	19.8031	-7.25048	Only uncertainty class 1 for TMC included
